# Supplementary material for: Cropland heterogeneity changes on the Northeast China Plain in the last three decades (1980s–2010s)
Source: PeerJ. 2020 Sep 8;8:e9835. doi: 10.7717/peerj.9835 (PMC7485484; doi:10.7717/peerj.9835)
Supplement: Supplemental Information 1 — Every group of the same name is a picture of XXX.tif, such as NEcounty.tif, Other files with the same name (NEcounty.tif.aux.xml, NEcounty.tif.ovr, NEcounty.tif.vat.dbf, NEcounty.tif.xml) are the attribute information of the tif file. It (XXX.tif) can be opened using GIS software such as ArcGIS. Other attribute files are automatically added in the software. [file peerj-08-9835-s001.zip › CountyNew/results.xlsx]

## Sheet: county
RID	bias	mean	slope	Area	Type
1001	0.00575238	0.554549	-1.11671e-05	-178.737	3
1002	0.000979823	0.552713	5.3931e-05	11.628	1
1003	0.0680086	0.545835	7.88977e-05	-98.5023	2
1004	-0.0116522	0.544801	-1.64993e-05	16.7859	4
1005	-0.0141124	0.550346	-0.000199148	81.567	4
1006	0.00309519	0.547324	0.000150238	-39.9339	2
1007	0.00160422	0.550449	4.90497e-05	-56.5137	2
1008	0.00137262	0.555187	5.0298e-05	-32.1228	2
1009	0	0.558139	-1.41757e-18	-3.3975	3
1010	-0.00601185	0.545142	-6.31168e-05	38.4435	4
1011	-0.00943071	0.555028	-6.37522e-05	14.9004	4
1012	-0.00613679	0.544866	-9.38423e-05	-19.7244	3
1013	-0.00664293	0.548296	-0.000195852	43.2189	4
1014	-0.00141915	0.549677	-3.86651e-05	25.0389	4
1015	0.00794211	0.546716	3.57033e-05	4.8861	1
1016	-0.000244604	0.544981	-1.67282e-05	-13.6323	3
1017	0.0016713	0.551106	3.22915e-05	2.3004	1
1018	-0.00149979	0.547695	-1.21594e-05	21.7557	4
1019	-0.000583743	0.551469	-4.54781e-05	33.975	4
1020	0.00464801	0.540227	0.000136358	0.3195	1
1021	0.00193323	0.545247	5.25776e-05	8.883	1
1022	0.000934114	0.54448	6.97154e-06	8.3025	1
1023	-0.0128117	0.545237	-0.000113385	20.7585	4
1024	-0.00977655	0.55516	-1.73075e-05	70.3665	4
1025	0.00329866	0.549318	5.0953e-05	19.4805	1
1026	-0.00402174	0.54299	-5.489e-05	89.478	4
1027	0.00424255	0.555361	0.000235579	-27.0495	2
1028	-0.00245613	0.550108	3.96348e-05	8.0163	1
1029	0.00146767	0.547813	1.27443e-06	3.2859	1
1030	0.005228	0.544204	-4.46866e-05	36.6813	4
1031	-0.00302856	0.560914	-8.0117e-05	30.9483	4
1032	-0.00341245	0.551805	4.17204e-05	13.9068	1
1033	0.00447304	0.549334	0.000168705	-22.5171	2
1034	-0.0100648	0.558158	2.95246e-05	10.1916	1
1035	0.00566954	0.564485	0.000176966	-8.1765	2
1036	-0.00197938	0.56854	-4.37627e-05	-9.3312	3
1037	-0.00720711	0.554577	-6.64517e-05	88.7814	4
1038	-0.00180953	0.55562	-9.01458e-06	180.092	4
1039	0.00508755	0.553555	-1.91193e-05	-8.847	3
1040	-0.000919262	0.545635	-7.47622e-05	17.9262	4
1041	-0.00123464	0.556931	-0.000118728	-5.0679	3
1042	-0.0193941	0.544102	-5.92277e-05	-2.7306	3
1043	-0.00956098	0.554749	-4.53417e-05	50.9598	4
1044	0.00978363	0.553003	0.000106793	-1.674	2
1045	-0.00330163	0.550034	2.48368e-06	-11.4219	2
1046	0.000711655	0.55382	1.01993e-05	59.5611	1
1047	-0.00612064	0.548979	-5.75931e-05	40.0662	4
1048	-0.0168831	0.540705	-0.00049206	0.4734	4
1049	-0.00115488	0.549774	-2.45743e-05	7.8138	4
1050	0.0160408	0.554868	7.19357e-05	2.4192	1
1051	-0.00170515	0.558343	-1.36539e-05	94.8456	4
1052	-0.00833265	0.559985	-0.000222245	226.625	4
1053	-0.0196558	0.557904	-0.000186551	103.591	4
1054	0.0012711	0.565705	7.12378e-06	-30.5586	2
1055	-0.0115289	0.56031	-0.000102383	223.374	4
1056	-0.00152724	0.561583	6.46776e-05	48.582	1
1057	-0.0145428	0.555545	-0.000100876	112.917	4
1058	-0.0106761	0.547141	9.04377e-05	2.1303	1
1059	-0.00152706	0.548679	-3.74797e-05	-182.377	3
1060	0.00341654	0.55023	2.65751e-05	30.8934	1
1061	0.00210936	0.541903	8.81314e-05	-16.6653	2
1062	-0.0173258	0.541171	-0.000127368	50.8806	4
1063	-0.00575466	0.548422	-7.19931e-05	17.6544	4
1064	-0.00568555	0.547245	-0.000157223	94.4118	4
1065	-0.00259049	0.551979	-2.62704e-05	45.4779	4
1066	-0.00187068	0.545968	-4.96071e-05	18.3915	4
1067	-0.000442949	0.545059	-6.45485e-06	50.7735	4
1068	-0.00343429	0.536632	-3.90831e-05	63.9864	4
1069	-0.00233568	0.545024	-1.04143e-05	73.8819	4
1070	-0.000565928	0.547841	3.26004e-05	18.4689	1
1071	-0.0146527	0.543882	0.000203287	-7.0218	2
1072	-0.009501	0.547225	-7.39339e-05	73.9071	4
1073	0.000926056	0.540093	-6.49798e-05	4.3263	4
1074	-0.0370348	0.540425	-2.48713e-05	18.0018	4
1075	-0.00615021	0.554005	-7.29439e-05	227.11	4
1076	0.00228353	0.542468	4.15538e-05	-17.1378	2
1077	0.00133643	0.547548	3.18422e-05	-3.0159	2
1078	0.00680147	0.533672	9.92747e-05	-11.5758	2
1079	0.00129172	0.549901	1.40596e-05	-3.8934	2
1080	0.000401934	0.542725	0.000128685	6.3819	1
1081	-0.00084866	0.548113	-2.27573e-05	11.0457	4
1082	-0.00132269	0.547234	2.85974e-05	6.6411	1
1083	-0.000790048	0.544418	-1.92069e-05	-1.0278	3
1084	0.00223792	0.547868	6.52345e-05	3.2922	1
1085	-0.000871549	0.551417	1.85502e-07	-4.6521	2
1086	-0.000574957	0.553081	0.000100545	12.3723	1
1087	0.0024639	0.590569	9.56828e-05	3.258	1
1088	-0.00521798	0.559026	-8.54141e-05	506.646	4
1089	-0.00772615	0.555228	-5.92541e-05	243.183	4
1090	-0.0131081	0.559455	-7.43058e-05	350.698	4
1091	-0.00640502	0.554604	-0.000117815	181.13	4
1092	-0.00138379	0.539426	2.16365e-05	337.438	1
1093	-0.0058954	0.555462	-0.000126114	416.216	4
1094	-0.00319215	0.557117	0.000123849	877.34	1
1095	-0.00995234	0.549427	-7.55623e-05	730.774	4
1096	-0.00522615	0.562798	-0.000177249	186.425	4
1097	0.00067795	0.537743	-0.000142863	-13.9977	3
1098	0.000889136	0.549005	1.50238e-05	-3.1689	2
1099	0.000362989	0.55181	-1.24094e-06	-7.335	3
1100	0.000512881	0.536339	1.88356e-05	30.9618	1
1101	0.00421088	0.543741	0.000168981	-5.4747	2
1102	0.0095491	0.549292	0.000116835	-20.0286	2
1103	0.00432683	0.549242	4.04988e-05	37.3977	1
1104	0.00118009	0.549954	4.72776e-05	-10.2969	2
1105	-4.12622e-05	0.559142	0.000201252	-64.8837	2
1106	0.00388167	0.548713	0.000113062	2.1267	1
1107	-0.0101806	0.555023	0.000104676	257.305	1
1108	-0.0112105	0.54014	-0.00036307	49.3173	4
1109	-0.00702192	0.537522	-0.00016329	122.004	4
1110	-0.00110821	0.538407	0.000103912	5.0607	1
1111	-0.007243	0.551316	-1.2582e-05	100.19	4
1112	-0.00743865	0.547445	1.59677e-05	92.3922	1
1113	-0.0243472	0.545676	-0.000181553	273.589	4
1114	0.00170538	0.550071	5.13388e-05	-14.8779	2
1115	-0.000845046	0.550195	-4.01663e-06	31.7835	4
1116	-0.0234361	0.550415	-9.53431e-05	500.723	4
1117	-0.0232841	0.546535	-0.000190057	346.303	4
1118	-0.0375278	0.552911	-1.65519e-05	492.374	4
1119	-0.0212361	0.553596	-0.000162537	489.024	4
1120	-0.0310327	0.552085	1.36658e-05	157.774	1
1121	-0.0304833	0.560496	8.49977e-05	432.231	1
1122	-0.0277758	0.551836	-2.4798e-05	507.057	4
1123	-0.0502284	0.549699	-0.000191935	543.367	4
1124	-0.00987281	0.549622	-4.33273e-05	51.0534	4
1125	-0.0165015	0.545113	-4.54388e-05	44.3043	4
1126	-0.00171371	0.547036	-6.5154e-06	37.5876	4
1127	-0.00456665	0.550184	-7.84929e-05	297.418	4
1128	-0.00539783	0.557855	2.08727e-05	18.4554	1
1129	-0.0113804	0.543006	-1.7416e-05	125.153	4
1130	-0.00416891	0.550859	-0.000144278	1652.87	4
1131	-0.0380671	0.547604	-0.000191882	522.191	4
1132	0.00498412	0.553567	1.61368e-05	81.234	1
1133	0.00477422	0.551223	-0.000105508	607.947	4
1134	-0.0116051	0.552584	-7.65695e-05	107.519	4
1135	-0.0244693	0.5663	-1.0585e-05	75.3066	4
1136	-0.120169	0.538263	-8.38996e-05	272.031	4
1137	-0.0534352	0.550391	-0.000130723	777.864	4
1138	-0.0206795	0.552509	-0.000101064	605.835	4
1139	0.000951695	0.558969	-3.32193e-06	94.3884	4
1140	-0.00391626	0.556725	-5.07658e-05	38.7459	4
1141	-0.0095268	0.563201	-0.000109682	132.542	4
1142	-0.00878006	0.557572	-0.000227256	272.433	4
1143	-0.00833308	0.562869	-0.000117687	592.669	4
1144	0.00564098	0.560345	6.84671e-05	145.436	1
1145	-0.0373224	0.554087	1.32031e-05	327.617	1
1146	-0.00998184	0.536774	5.2769e-05	303.893	1
1147	-0.0224026	0.540042	8.98874e-05	36.2313	1
1148	0.000226781	0.551428	-5.76766e-05	103.398	4
1149	-0.0871505	0.554667	-0.000452887	139.626	4
1150	-0.0039476	0.555456	-6.97001e-05	125.061	4
1151	-0.0631259	0.551741	-0.000478034	1766.32	4
1152	0.00281468	0.559043	-0.000181305	801.063	4
1153	-0.054402	0.549773	-0.000258797	995.866	4
1154	-0.0489262	0.544725	-0.000161745	203.602	4
1155	-0.0251934	0.554657	-0.00017574	271.401	4
1156	-0.000340998	0.544487	8.60065e-05	-8.2071	2
1157	-0.000444771	0.543805	7.72068e-05	96.9768	1
1158	-0.00356494	0.552049	-3.87553e-05	147.631	4
1159	0	0.519948	4.94809e-20	-6.5889	2
1160	-0.0113847	0.549862	-0.000143502	161.276	4
1161	-0.00212578	0.555121	-4.59804e-06	106.171	4
1162	0.00369452	0.542888	4.84374e-05	127.563	1
1163	0.00571023	0.54425	6.70893e-05	11.718	1
1164	0.00043052	0.55579	-4.08577e-05	287.438	4
1165	-0.0507357	0.553776	-0.0002067	1728.42	4
1166	-0.0325437	0.556277	-0.00014263	1003.41	4
1167	-0.00649974	0.548483	4.4064e-05	356.101	1
1168	-0.030234	0.546383	-0.000113878	558.577	4
1169	-0.0110929	0.549806	-5.66593e-05	306.985	4
1170	0.00777807	0.535765	-7.30914e-05	38.6415	4
1171	0.0128661	0.544571	6.81913e-05	21.366	1
1172	0.0321436	0.545459	5.03e-05	-16.9029	2
1173	-0.00220489	0.53343	-5.04311e-05	47.6073	4
1174	-0.0204476	0.547491	-0.000159936	100.57	4
1175	-0.000231284	0.545525	-2.62413e-05	95.6394	4
1176	-0.00908606	0.545435	6.61033e-05	85.3677	1
1177	-0.00838239	0.552337	-7.26885e-05	51.2721	4
1178	0.020567	0.549959	-0.00017346	-62.532	3
1179	-0.0130922	0.55043	-7.72174e-05	128.184	4
1180	0.000603074	0.55627	6.06477e-05	237.289	1
1181	0.013921	0.559	5.48205e-05	-19.9179	2
1182	0.00892297	0.554154	0.000130739	-0.9252	2

## Sheet: Sheet1
RID	bias	mean	slope	Area	Type
1001	0.00575238	0.554549	0.00468849	-178.737	2
1002	0.000979823	0.552713	-0.000639947	11.628	4
1003	0.0680086	0.545835	0.00201383	-98.5023	2
1004	-0.0116522	0.544801	0.000411332	16.7859	1
1005	-0.0141124	0.550346	-0.00148348	81.567	4
1006	0.00309519	0.547324	0.000661192	-39.9339	2
1007	0.00160422	0.550449	0.00117545	-56.5137	2
1008	0.00137262	0.555187	-6.31773e-05	-32.1228	3
1009	0	0.558139	0.0040754	-3.3975	2
1010	-0.00601185	0.545142	-0.000610822	38.4435	4
1011	-0.00943071	0.555028	-0.000437608	14.9004	4
1012	-0.00613679	0.544866	0.00146617	-19.7244	2
1013	-0.00664293	0.548296	-0.00236635	43.2189	4
1014	-0.00141915	0.549677	-0.000274724	25.0389	4
1015	0.00794211	0.546716	0.000130367	4.8861	1
1016	-0.000244604	0.544981	0.00102597	-13.6323	2
1017	0.0016713	0.551106	0.000136151	2.3004	1
1018	-0.00149979	0.547695	-0.000176341	21.7557	4
1019	-0.000583743	0.551469	-0.000544866	33.975	4
1020	0.00464801	0.540227	0.000299638	0.3195	1
1021	0.00193323	0.545247	0.000112645	8.883	1
1022	0.000934114	0.54448	-0.000147246	8.3025	4
1023	-0.0128117	0.545237	-0.00184272	20.7585	4
1024	-0.00977655	0.55516	-0.000832998	70.3665	4
1025	0.00329866	0.549318	-0.000820447	19.4805	4
1026	-0.00402174	0.54299	-0.00107319	89.478	4
1027	0.00424255	0.555361	0.00446709	-27.0495	2
1028	-0.00245613	0.550108	0.00051229	8.0163	1
1029	0.00146767	0.547813	-0.00148384	3.2859	4
1030	0.005228	0.544204	-0.00194912	36.6813	4
1031	-0.00302856	0.560914	-0.00111405	30.9483	4
1032	-0.00341245	0.551805	-0.000903678	13.9068	4
1033	0.00447304	0.549334	0.00420785	-22.5171	2
1034	-0.0100648	0.558158	-0.000735279	10.1916	4
1035	0.00566954	0.564485	0.00155786	-8.1765	2
1036	-0.00197938	0.56854	0.000939026	-9.3312	2
1037	-0.00720711	0.554577	-0.00110011	88.7814	4
1038	-0.00180953	0.55562	-0.00245251	180.092	4
1039	0.00508755	0.553555	0.00185041	-8.847	2
1040	-0.000919262	0.545635	-0.000132391	17.9262	4
1041	-0.00123464	0.556931	0.000775463	-5.0679	2
1042	-0.0193941	0.544102	-0.00136484	-2.7306	3
1043	-0.00956098	0.554749	-0.00220994	50.9598	4
1044	0.00978363	0.553003	0.00121152	-1.674	2
1045	-0.00330163	0.550034	0.000786007	-11.4219	2
1046	0.000711655	0.55382	1.16221e-05	59.5611	1
1047	-0.00612064	0.548979	-0.000620958	40.0662	4
1048	-0.0168831	0.540705	0.00350028	0.4734	1
1049	-0.00115488	0.549774	0.000141024	7.8138	1
1050	0.0160408	0.554868	-0.000113425	2.4192	4
1051	-0.00170515	0.558343	-6.28263e-05	94.8456	4
1052	-0.00833265	0.559985	-0.00173548	226.625	4
1053	-0.0196558	0.557904	-0.00101588	103.591	4
1054	0.0012711	0.565705	0.000824527	-30.5586	2
1055	-0.0115289	0.56031	-0.00168244	223.374	4
1056	-0.00152724	0.561583	-0.00146863	48.582	4
1057	-0.0145428	0.555545	-0.0010503	112.917	4
1058	-0.0106761	0.547141	-0.000445496	2.1303	4
1059	-0.00152706	0.548679	0.00444679	-182.377	2
1060	0.00341654	0.55023	-0.000795463	30.8934	4
1061	0.00210936	0.541903	0.000150532	-16.6653	2
1062	-0.0173258	0.541171	-0.000275221	50.8806	4
1063	-0.00575466	0.548422	-0.000902518	17.6544	4
1064	-0.00568555	0.547245	-0.00319639	94.4118	4
1065	-0.00259049	0.551979	-0.000359069	45.4779	4
1066	-0.00187068	0.545968	-5.92472e-05	18.3915	4
1067	-0.000442949	0.545059	-0.000482276	50.7735	4
1068	-0.00343429	0.536632	-0.00161507	63.9864	4
1069	-0.00233568	0.545024	-0.000933481	73.8819	4
1070	-0.000565928	0.547841	-0.000424888	18.4689	4
1071	-0.0146527	0.543882	-0.000499838	-7.0218	3
1072	-0.009501	0.547225	-0.00189739	73.9071	4
1073	0.000926056	0.540093	-0.0004272	4.3263	4
1074	-0.0370348	0.540425	-0.00160407	18.0018	4
1075	-0.00615021	0.554005	-0.00374911	227.11	4
1076	0.00228353	0.542468	0.00029542	-17.1378	2
1077	0.00133643	0.547548	-0.000190801	-3.0159	3
1078	0.00680147	0.533672	0.000666686	-11.5758	2
1079	0.00129172	0.549901	0.000213284	-3.8934	2
1080	0.000401934	0.542725	-0.000450515	6.3819	4
1081	-0.00084866	0.548113	-0.000361569	11.0457	4
1082	-0.00132269	0.547234	-0.000377208	6.6411	4
1083	-0.000790048	0.544418	-4.52207e-05	-1.0278	3
1084	0.00223792	0.547868	0.000136909	3.2922	1
1085	-0.000871549	0.551417	0.000284882	-4.6521	2
1086	-0.000574957	0.553081	-0.00143586	12.3723	4
1087	0.0024639	0.590569	0.000801347	3.258	1
1088	-0.00521798	0.559026	-0.00335322	506.646	4
1089	-0.00772615	0.555228	-0.00204812	243.183	4
1090	-0.0131081	0.559455	-0.00422607	350.698	4
1091	-0.00640502	0.554604	-0.00311747	181.13	4
1092	-0.00138379	0.539426	-0.00476136	337.438	4
1093	-0.0058954	0.555462	-0.00379137	416.216	4
1094	-0.00319215	0.557117	-0.00205508	877.34	4
1095	-0.00995234	0.549427	-0.00456984	730.774	4
1096	-0.00522615	0.562798	-0.00299692	186.425	4
1097	0.00067795	0.537743	0.00273906	-13.9977	2
1098	0.000889136	0.549005	0.000128281	-3.1689	2
1099	0.000362989	0.55181	-0.000189849	-7.335	3
1100	0.000512881	0.536339	8.05869e-06	30.9618	1
1101	0.00421088	0.543741	0.00034964	-5.4747	2
1102	0.0095491	0.549292	-0.0013751	-20.0286	3
1103	0.00432683	0.549242	-0.00177754	37.3977	4
1104	0.00118009	0.549954	0.000233279	-10.2969	2
1105	-4.12622e-05	0.559142	0.000473628	-64.8837	2
1106	0.00388167	0.548713	0.00145315	2.1267	1
1107	-0.0101806	0.555023	-0.00114615	257.305	4
1108	-0.0112105	0.54014	-0.000108189	49.3173	4
1109	-0.00702192	0.537522	-0.00164563	122.004	4
1110	-0.00110821	0.538407	-0.00340486	5.0607	4
1111	-0.007243	0.551316	-0.00244836	100.19	4
1112	-0.00743865	0.547445	-0.000497202	92.3922	4
1113	-0.0243472	0.545676	-0.000645379	273.589	4
1114	0.00170538	0.550071	0.0013627	-14.8779	2
1115	-0.000845046	0.550195	-0.00174999	31.7835	4
1116	-0.0234361	0.550415	-0.00239052	500.723	4
1117	-0.0232841	0.546535	-0.0030873	346.303	4
1118	-0.0375278	0.552911	-0.00539178	492.374	4
1119	-0.0212361	0.553596	-0.00360352	489.024	4
1120	-0.0310327	0.552085	-0.00264593	157.774	4
1121	-0.0304833	0.560496	-0.00363599	432.231	4
1122	-0.0277758	0.551836	-0.00576834	507.057	4
1123	-0.0502284	0.549699	-0.00201546	543.367	4
1124	-0.00987281	0.549622	-0.00140628	51.0534	4
1125	-0.0165015	0.545113	-0.00177559	44.3043	4
1126	-0.00171371	0.547036	-0.000511649	37.5876	4
1127	-0.00456665	0.550184	-0.00205986	297.418	4
1128	-0.00539783	0.557855	-0.00130897	18.4554	4
1129	-0.0113804	0.543006	-0.00203431	125.153	4
1130	-0.00416891	0.550859	-0.00781887	1652.87	4
1131	-0.0380671	0.547604	-0.00415701	522.191	4
1132	0.00498412	0.553567	-0.00274673	81.234	4
1133	0.00477422	0.551223	-0.00447487	607.947	4
1134	-0.0116051	0.552584	-0.00390044	107.519	4
1135	-0.0244693	0.5663	-0.00407587	75.3066	4
1136	-0.120169	0.538263	-0.0101943	272.031	4
1137	-0.0534352	0.550391	-0.00465684	777.864	4
1138	-0.0206795	0.552509	-0.00426162	605.835	4
1139	0.000951695	0.558969	-0.000634008	94.3884	4
1140	-0.00391626	0.556725	-0.00131431	38.7459	4
1141	-0.0095268	0.563201	-0.00239887	132.542	4
1142	-0.00878006	0.557572	-0.00241416	272.433	4
1143	-0.00833308	0.562869	-0.00253977	592.669	4
1144	0.00564098	0.560345	0.00153933	145.436	1
1145	-0.0373224	0.554087	-0.00032019	327.617	4
1146	-0.00998184	0.536774	-0.00193799	303.893	4
1147	-0.0224026	0.540042	-0.00034866	36.2313	4
1148	0.000226781	0.551428	-0.0018115	103.398	4
1149	-0.0871505	0.554667	-0.00426457	139.626	4
1150	-0.0039476	0.555456	-0.0018884	125.061	4
1151	-0.0631259	0.551741	-0.00362772	1766.32	4
1152	0.00281468	0.559043	-0.00425405	801.063	4
1153	-0.054402	0.549773	-0.00443422	995.866	4
1154	-0.0489262	0.544725	-0.00339091	203.602	4
1155	-0.0251934	0.554657	-0.00205562	271.401	4
1156	-0.000340998	0.544487	-0.000371298	-8.2071	3
1157	-0.000444771	0.543805	-0.000616044	96.9768	4
1158	-0.00356494	0.552049	-0.000463413	147.631	4
1159	0	0.519948	0.00153546	-6.5889	2
1160	-0.0113847	0.549862	-0.00156331	161.276	4
1161	-0.00212578	0.555121	-0.000944237	106.171	4
1162	0.00369452	0.542888	-5.89853e-05	127.563	4
1163	0.00571023	0.54425	0.000654567	11.718	1
1164	0.00043052	0.55579	3.82428e-05	287.438	1
1165	-0.0507357	0.553776	-0.00499968	1728.42	4
1166	-0.0325437	0.556277	-0.00290369	1003.41	4
1167	-0.00649974	0.548483	-0.00216446	356.101	4
1168	-0.030234	0.546383	-0.00242016	558.577	4
1169	-0.0110929	0.549806	-0.00132419	306.985	4
1170	0.00777807	0.535765	-0.0030401	38.6415	4
1171	0.0128661	0.544571	-0.00124475	21.366	4
1172	0.0321436	0.545459	-0.000991487	-16.9029	3
1173	-0.00220489	0.53343	-0.000369242	47.6073	4
1174	-0.0204476	0.547491	-0.000663758	100.57	4
1175	-0.000231284	0.545525	-0.00153703	95.6394	4
1176	-0.00908606	0.545435	-0.00197777	85.3677	4
1177	-0.00838239	0.552337	-0.00238581	51.2721	4
1178	0.020567	0.549959	0.00376693	-62.532	2
1179	-0.0130922	0.55043	-0.00110167	128.184	4
1180	0.000603074	0.55627	-0.00121995	237.289	4
1181	0.013921	0.559	0.00040152	-19.9179	2
1182	0.00892297	0.554154	-0.00117965	-0.9252	3

## Sheet: levelmore
	Increased	Decreased
1	1989.75	1196.76	<50
2	8190.7	1829.16	50~100
3	7345.71	2761.33	100~150
4	8364.29	2778.92	150~200
5	4006.26	1641.81	200~250
6	3082.5	1095.81	250~300
7	2872.98	971.169	300~350
8	2230.63	769.288	350~400
9	1350.46	575.819	400~450
10	866.405	357.88	450~500
11	552.878	272.233	500~550
12	401.467	195.763	550~600
13	250.057	142.234	600-650
14	194.234	68.823	650~700
15	130.764	63.4701	700~750
16	88.7052	36.7056	750~800
17	54.2937	16.8234	800~850
18	22.1763	13.7646	850~900
19	25.2351	22.1763	900~950
20	11.4705	14.5293	950~1000
21	16.0587	9.1764	≥1000
Slope	Increased	Decreased
0	35438.3	12060
1	4685.66	2012.18
2	1409.61	626.494
3	465.52	176.202
4	119.643	50.0325
5	50.0325	23.9286
6	15.2273	6.52598
7	8.70131	2.17533
8	2.17533	0
9	0	0
11	0	0
km2	1000000
	Increased	Decreased	In%	De%
<50	1989.75	1196.76	0.047322	0.0806784
50~100	8190.7	1829.16	0.194799	0.123312
100~150	7345.71	2761.33	0.174702	0.186153
150~200	8364.29	2778.92	0.198927	0.187339
200~250	4006.26	1641.81	0.0952805	0.110682
250~300	3082.5	1095.81	0.0733109	0.0738736
300~350	2872.98	971.169	0.0683277	0.0654707
350~400	2230.63	769.288	0.0530508	0.051861
400~450	1350.46	575.819	0.0321179	0.0388184
450~500	866.405	357.88	0.0206056	0.0241262
500-600	954.345	467.996	0.0226971	0.0315496
600-700	444.291	211.057	0.0105665	0.0142283
700-800	219.469	100.176	0.00521961	0.00675327
800-900	76.47	30.588	0.00181868	0.00206207
900-1000	36.7056	36.7056	0.000872965	0.00247448
≥1000	16.0587	9.1764	0.000381922	0.00061862
	42047	14833.6
	Increased	Decreased	In%	De%
0~1	35438.3	12060	0.839872	0.806283
1~2	4685.66	2012.18	0.111048	0.134526
2~3	1409.61	626.494	0.0334072	0.0418848
3~4	465.52	176.202	0.0110326	0.0117801
4~5	119.643	50.0325	0.00283549	0.00334497
5~6	50.0325	23.9286	0.00118575	0.00159977
6~7	15.2273	6.52598	0.000360881	0.0004363
7~8	8.70131	2.17533	0.000206217	0.000145433
8~9	2.17533	0	5.15544e-05	0
9~10	0	0	0	0
≥10	0	0	0	0
	42194.8	14957.6
≥5	76.1365	32.6299
≥5	867.956	878.832
	Increased	Decreased
0~1	35438.3	12060
1~2	4685.66	2012.18
2~3	1409.61	626.494
3~4	465.52	176.202
4~5	119.643	50.0325
≥5	76.1365	32.6299
